# Supplementary material for: A simple immunohistochemical bio-profile incorporating Bcl2 curbs those cases of invasive breast carcinoma for which an Oncotype Dx characterization is needed
Source: PLoS One. 2019 Jun 3;14(6):e0217937. doi: 10.1371/journal.pone.0217937 (PMC6546245; doi:10.1371/journal.pone.0217937)
Supplement: S3 Table — (XLS) [file pone.0217937.s005.xls]

## Sheet: DB PonDx Ceccarelli
S4. Dataset
Serial	Age	Histo	G	Diam	pT	pN	RS	RS_3	RStailor_3	Bcl_cod	ER%Li	ERdx	PGR%Li	PGR%LiCod	PGRdx	PGRdxCod	Ki67%Li	Ki67%LiCod	Her2Score	Her2dx	Bio-profiles IHC
1	71	IC-NST	G2	23	T2	Nmic	44	H	H	High	100	12.3	0	Neg	3.6	Neg	27	Ki67-High	2	10.9	Lum-B Ki67
2	74	IC-NST	G1	7	T1b	N0	9	L	L	High	100	10.8	100	Pos	7.8	Pos	17	Ki67-Low	0	9.5	Lum-A
3	74	ILC	G1	13	T1c	N1	10	L	L	High	100	9.8	97	Pos	8.1	Pos	17	Ki67-Low	1	10	Lum-A
4	65	ILC	G3	25	T2	N0	5	L	L	Low	100	12.5	89	Pos	7.7	Pos	19	Ki67-Low	0	9	Lum-A Bcl2
5	75	IC-NST	G1	10	T1b	N0	25	I	I	High	100	10.3	0.7	Neg	4.5	Neg	15	Ki67-Low	2	9.8	Lum-B
6	58	IC-NST	G1	13	T1c	N0	0	L	L	High	100	12.5	94	Pos	9.1	Pos	23	Ki67-Low	0	10.5	Lum-A
7	82	IC-NST	G3	24	T2	N0	45	H	H	Low	69	9	2	Neg	3.6	Neg	59	Ki67-High	0	8.2	Lum-B Bcl2/Ki67
8	51	IC-NST	G2	18	T1c	N0	41	H	H	High	100	10.9	0.1	Neg	4.8	Neg	26	Ki67-High	1	9.9	Lum-B Ki67
9	75	IC-NST	G3	10	T1b	N0	14	L	I	High	100	11.6	100	Pos	10	Pos	30	Ki67-High	0	8.8	Lum-A Ki67
10	47	IC-NST	G1	10	T1b	N0	12	L	I	High	100	9.5	85	Pos	8	Pos	21	Ki67-Low	0	9.5	Lum-A
11	55	IC-NST	G2	9	T1b	N0	13	L	I	High	100	10.5	95	Pos	9	Pos	26	Ki67-High	0	9	Lum-A Ki67
12	78	IC-NST	G2	20	T1c	N0	11	L	I	High	100	11.2	81	Pos	7.4	Pos	24	Ki67-Low	1	9.5	Lum-A
13	41	IC-NST	G3	13	T1c	Nmic	10	L	L	High	100	9.7	99	Pos	8.1	Pos	34	Ki67-High	0	9.1	Lum-A
14	78	ILC	G2	10	T1b	N0	9	L	L	High	100	10.4	94	Pos	8.6	Pos	15	Ki67-Low	0	9.5	Lum-A
15	50	IC-NST	G1	15	T1c	N0	19	I	I	Low	99	9.1	66	Pos	6.8	Pos	11	Ki67-Low	1	9.7	Lum-A Bcl2
16	62	IC-NST	G1	18	T1c	N0	16	L	I	High	100	10.6	31	Pos	6.9	Pos	23	Ki67-Low	1	10.8	Lum-A
17	47	IC-NST	G1	11	T1c	N0	10	L	L	High	100	9.3	100	Pos	8.5	Pos	2	Ki67-Low	0	9.3	Lum-A
18	49	ILC	G2	12	T1c	N1	17	L	I	High	100	9.1	100	Pos	7.2	Pos	18	Ki67-Low	0	9.3	Lum-A
20	49	IC-NST	G1	13	T1c	Nmic	11	L	I	High	99	9.9	99	Pos	9	Pos	17	Ki67-Low	0	9.7	Lum-A
21	48	ILC	G2	15	T1c	N1	12	L	I	High	100	8.9	99	Pos	8.9	Pos	30	Ki67-High	0	8.8	Lum-A Ki67
22	57	IC-NST	G2	35	T2	N0	12	L	I	High	100	12	18	Pos	6.8	Pos	14	Ki67-Low	0	9.3	Lum-A
23	80	IC-NST	G1	10	T1b	N0	11	L	I	High	100	10.1	78	Pos	6.9	Pos	11	Ki67-Low	1	9.8	Lum-A
24	74	IC-NST	G2	23	T2	N1	11	L	I	Low	100	11.3	59	Pos	7.2	Pos	27	Ki67-High	1	9.7	Lum-A Bcl2/Ki67
25	54	ICDL	G2	18	T1c	N0	15	L	I	High	97	10.6	88	Pos	8.8	Pos	9	Ki67-Low	0	9.8	Lum-A
26	63	IC-NST	G3	35	T2	N1	19	I	I	Low	99	11	83	Pos	8.2	Pos	39	Ki67-High	0	9.3	Lum-A Bcl2/Ki67
27	53	IC-NST	G1	8	T1b	N0	20	I	I	High	100	9.8	8	Pos	5.1	Neg	4	Ki67-Low	1	9.8	Lum-A
28	67	ILC	G1	15	T1c	N0	14	L	I	High	100	9.1	82	Pos	7.9	Pos	9	Ki67-Low	0	8.8	Lum-A
29	70	IC-NST	G1	5	T1a	N0	11	L	I	High	100	10.7	100	Pos	7.5	Pos	7	Ki67-Low	0	9.3	Lum-A
30	45	IC-NST	G1	10	T1b	N0	14	L	I	High	100	9.5	99	Pos	7.4	Pos	11	Ki67-Low	1	9.2	Lum-A
31	68	IC-NST	G1	15	T1c	N0	7	L	L	High	100	11.1	99	Pos	9.4	Pos	3	Ki67-Low	0	8.5	Lum-A
32	57	IC-NST	G2	5	T1a	N0	14	L	I	High	100	9.2	100	Pos	8.5	Pos	11	Ki67-Low	1	9.8	Lum-A
33	57	IC-NST	G1	15	T1c	N0	14	L	I	High	100	10.5	50	Pos	6.6	Pos	18	Ki67-Low	0	8.5	Lum-A
34	47	ILC	G1	12	T1c	N0	9	L	L	High	100	9.3	100	Pos	8.9	Pos	19	Ki67-Low	0	9.1	Lum-A
35	77	IC-NST	G1	15	T1c	N0	15	L	I	High	100	11.4	86	Pos	6.7	Pos	15	Ki67-Low	2	9.5	Lum-A
36	52	IC-NST	G2	7	T1b	N0	26	I	H	Low	81	7.6	88	Pos	7.8	Pos	26	Ki67-High	0	9.4	Lum-A Bcl2/Ki67
37	55	IC-NST	G2	18	T1c	N0	7	L	L	High	100	12.1	51	Pos	7.7	Pos	27	Ki67-High	0	9.4	Lum-A Ki67
38	66	IC-NST	G2	20	T1c	N1	32	H	H	Low	100	8.9	23	Pos	5.7	Pos	31	Ki67-High	0	7.9	Lum-A Bcl2/Ki67
39	48	IC-NST	G2	20	T1c	N1	20	I	I	Low	98	9.7	84	Pos	9	Pos	32	Ki67-High	1	8.7	Lum-A Bcl2/Ki67
40	54	IC-NST	G2	27	T2	N1	19	I	I	High	100	10.6	18	Pos	5.2	Neg	23	Ki67-Low	1	9.9	Lum-A
41	52	IC-NST	G1	12	T1c	N0	6	L	L	High	100	9.9	100	Pos	11	Pos	13	Ki67-Low	0	9.7	Lum-A
42	75	IC-NST	G3	13	T1c	N0	23	I	I	Low	97	9.9	20	Pos	6.5	Pos	27	Ki67-High	0	8.5	Lum-A Bcl2/Ki67
43	47	IC-NST	G2	13	T1c	N0	21	I	I	High	98	9.2	62	Pos	6.6	Pos	32	Ki67-High	1	9.5	Lum-A Ki67
44	63	IC-NST	G2	10	T1b	N0	18	I	I	Low	99	10.1	98	Pos	8.6	Pos	30	Ki67-High	2	9.4	Lum-A Bcl2/Ki67
45	48	ILC	G2	28	T2	Nmic	17	L	I	Low	100	9.8	100	Pos	8.5	Pos	31	Ki67-High	0	7.7	Lum-A Bcl2/Ki67
46	73	IC-NST	G2	21	T2	Nmic	7	L	L	High	100	12.5	59	Pos	9.7	Pos	31	Ki67-High	0	8.7	Lum-A Ki67
47	52	ILC	G2	50	T2	N1	19	I	I	Low	95	9.1	12	Pos	6.9	Pos	4	Ki67-Low	2	9.7	Lum-A Bcl2
48	69	ILC	G2	15	T1c	N0	12	L	I	High	100	11.5	65	Pos	6.7	Pos	11	Ki67-Low	0	9.4	Lum-A
49	68	ILC	G2	17	T1c	N0	9	L	L	High	100	10.9	98	Pos	9.5	Pos	17	Ki67-Low	0	8.8	Lum-A
50	66	IC-NST	G1	10	T1b	N1	14	L	I	High	100	11	4	Pos	5.9	Pos	11	Ki67-Low	0	9.4	Lum-A
51	70	IC-NST	G2	16	T1c	N0	5	L	L	High	100	12.2	100	Pos	9.9	Pos	10	Ki67-Low	0	9.6	Lum-A
52	64	IC-NST	G3	6	T1b	N0	27	I	H	Low	100	8.5	93	Pos	8.4	Pos	52	Ki67-High	0	7.6	Lum-A Bcl2/Ki67
53	44	IC-NST	G1	10	T1b	N1	14	L	I	High	95	9.5	80	Pos	7.8	Pos	15	Ki67-Low	1	9.2	Lum-A
54	71	IC-NST	G2	13	T1c	N0	22	I	I	High	100	12.4	33	Pos	6.3	Pos	39	Ki67-High	1	10	Lum-A Ki67
55	66	IC-NST	G2	25	T2	N1	8	L	L	High	100	9.9	93	Pos	8.6	Pos	12	Ki67-Low	0	8.9	Lum-A
56	77	IC-NST	G2	20	T1c	N0	9	L	L	High	100	12.4	100	Pos	10	Pos	25	Ki67-Low	0	7.6	Lum-A
57	79	IC-NST	G2	10	T1b	N0	4	L	L	High	100	10.3	100	Pos	9.5	Pos	17	Ki67-Low	1	9.5	Lum-A
58	79	IC-NST	G1	10	T1b	N0	14	L	I	High	100	10.4	25	Pos	7.1	Pos	19	Ki67-Low	1	9.7	Lum-A
59	51	IC-NST	G2	10	T1b	N0	17	L	I	High	100	10	95	Pos	7.6	Pos	14	Ki67-Low	0	8.3	Lum-A
60	79	ILC	G2	20	T1c	N0	11	L	I	High	100	11.8	98	Pos	7.9	Pos	23	Ki67-Low	1	10	Lum-A
61	50	IC-NST	G2	13	T1c	N0	23	I	I	High	100	10.4	80	Pos	7.6	Pos	21	Ki67-Low	0	9.2	Lum-A
62	93	ILC	G3	29	T2		29	I	H	High	100	11.9	0	Neg	3.2	Neg	39	Ki67-High	1	9.8	Lum-B Ki67
63	86	IC-NST	G1	15	T1c	N0	5	L	L	High	100	11.7	97	Pos	8.7	Pos	7	Ki67-Low	2	10.2	Lum-A
64	81	IC-NST	G1	10	T1b	N0	14	L	I	High	100	10.9	37	Pos	6.4	Pos	16	Ki67-Low	0	9.7	Lum-A
65	58	IC-NST	G1	10	T1b	N1	19	I	I	High	100	10.6	61	Pos	6.8	Pos	2	Ki67-Low	0	9.6	Lum-A
66	41	IC-NST	G1	12	T1c	N1	4	L	L	High	100	9.9	99	Pos	9.1	Pos	17	Ki67-Low	0	9.9	Lum-A
67	64	IC-NST	G1	10	T1b	N0	11	L	I	High	100	11.1	90	Pos	7.6	Pos	12	Ki67-Low	1	9.6	Lum-A
68	52	IC-NST	G1	14	T1c	N0	10	L	L	High	100	9.5	100	Pos	8.9	Pos	21	Ki67-Low	2	9.7	Lum-A
69	42	IC-NST	G2	45	T2	N0	10	L	L	High	100	10.2	100	Pos	8.6	Pos	20	Ki67-Low	2	9.5	Lum-A
70	56	IC-NST	G2	20	T1c	N1	21	I	I	Low	100	12.2	5	Pos	4.5	Neg	22	Ki67-Low	2	10.2	Lum-A Bcl2
71	57	IC-NST	G2	37	T2	N0	10	L	L	High	100	9.4	100	Pos	8.7	Pos	20	Ki67-Low	1	9.8	Lum-A
72	82	IC-NST	G2	10	T1b	N0	15	L	I	High	100	12.5	38	Pos	8.1	Pos	15	Ki67-Low	1	9.7	Lum-A
73	43	IC-NST	G1	9	T1b	N0	12	L	I	High	99	8.5	100	Pos	9.5	Pos	9	Ki67-Low	0	8.9	Lum-A
74	52	IC-NST	G2	15	T1c	N0	14	L	I	High	100	8.8	100	Pos	9	Pos	16	Ki67-Low	1	9.1	Lum-A
75	49	IC-NST	G2	10	T1b	N0	14	L	I	High	100	10.3	100	Pos	8.9	Pos	33	Ki67-High	0	9.2	Lum-A Ki67
76	46	IC-NST	G1	8	T1b	N0	5	L	L	High	100	9.6	95	Pos	8.5	Pos	7	Ki67-Low	0	9.2	Lum-A
77	83	IC-NST	G2	25	T2	N0	13	L	I	High	100	11.4	0.4	Neg	5	Neg	16	Ki67-Low	0	9.4	Lum-B
78	73	IC-NST	G3	16	T1c	N0	25	I	I	High	100	9.5	98	Pos	6.3	Pos	36	Ki67-High	1	7.6	Lum-A Ki67
79	79	IC-NST	G3	10	T1b	N0	25	I	I	Low	100	9.4	55	Pos	6.1	Pos	27	Ki67-High	0	7.8	Lum-A Bcl2/Ki67
80	57	IC-NST	G3	18	T1c	N0	25	I	I	Low	100	11.3	25	Pos	5.8	Pos	26	Ki67-High	0	8.9	Lum-A Bcl2/Ki67
81	73	IC-NST	G2	30	T2	N1	30	I	H	Low	87	7.7	0.1	Neg	3.2	Neg	37	Ki67-High	0	8.4	Lum-B Bcl2/Ki67
82	81	ILC	G3	20	T1c	N0	34	H	H	Low	100	10.6	47	Pos	7.1	Pos	48	Ki67-High	1	9.5	Lum-A Bcl2/Ki67
83	79	ILC	G2	29	T2	N0	20	I	I	High	100	9.7	49	Pos	7.2	Pos	22	Ki67-Low	0	9.3	Lum-A
84	63	IC-NST	G1	10	T1b	N0	14	L	I	High	100	10.2	2	Neg	5.8	Pos	13	Ki67-Low	0	9.6	Lum-B
85	70	ILC	G1	20	T1c	N1	24	I	I	Low	100	9.2	99	Pos	7	Pos	25	Ki67-Low	0	8.9	Lum-A Bcl2
86	57	IC-NST	G2	10	T1b	N0	8	L	L	High	100	10.8	21	Pos	7.7	Pos	17	Ki67-Low	1	9.5	Lum-A
87	60	IC-NST	G2	10	T1b	N0	24	I	I	Low	100	7.9	88	Pos	6.9	Pos	15	Ki67-Low	1	9.4	Lum-A Bcl2
88	55	IC-NST	G1	17	T1c	N0	12	L	I	High	100	9.6	100	Pos	8.2	Pos	5	Ki67-Low	1	9.5	Lum-A
89	64	IC-NST	G3	12	T1c	Nmic	52	H	H	High	100	11.6	0.4	Neg	3.8	Neg	43	Ki67-High	1	9.2	Lum-B Ki67
90	49	ILC	G1	15	T1c	N1	9	L	L	High	100	8.9	100	Pos	8.8	Pos	16	Ki67-Low	0	9.2	Lum-A
91	72	IC-NST	G2	15	T1c	N0	42	H	H	Low	88	8.6	0.3	Neg	3.3	Neg	30	Ki67-High	0	10.7	Lum-B Bcl2/Ki67
92	50	IC-NST	G1	15	T1c	Nmic	1	L	L	High	100	10.4	99	Pos	9.8	Pos	7	Ki67-Low	1	9.9	Lum-A
93	58	IC-NST	G3	13	T1c	Nmic	24	I	I	High	100	10.9	69	Pos	6.9	Pos	34	Ki67-High	1	8.8	Lum-A Ki67
94	80	IC-NST	G2	25	T2	N0	11	L	I	Low	100	11.2	82	Pos	8	Pos	13	Ki67-Low	0	9.8	Lum-A Bcl2
95	64	IC-NST	G1	12	T1c	N0	10	L	L	High	100	9.4	100	Pos	9.2	Pos	8	Ki67-Low	0	9.6	Lum-A
96	66	IC-NST	G2	7	T1b	N0	13	L	I	High	100	10.6	5	Pos	6	Pos	23	Ki67-Low	2	11.1	Lum-A
97	63	IC-NST	G1	8	T1b	N0	19	I	I	High	100	9.9	0	Neg	4.7	Neg	9	Ki67-Low	1	9.6	Lum-B
98	64	IC-NST	G2	20	T1c	N0	12	L	I	High	100	12	47	Pos	7.1	Pos	17	Ki67-Low	0	9.2	Lum-A
99	58	IC-NST	G1	8	T1b	N0	7	L	L	High	100	11.5	44	Pos	8.3	Pos	8	Ki67-Low	0	10.1	Lum-A
100	59	IC-NST	G2	7	T1b	N0	11	L	I	High	100	9.9	100	Pos	10	Pos	11	Ki67-Low	0	8.9	Lum-A
101	51	ICDL	G2	7	T1b	N0	22	I	I	High	100	8.4	79	Pos	7.5	Pos	21	Ki67-Low	2	9.9	Lum-A
102	70	IC-NST	G1	15	T1c	N0	22	I	I	High	100	10.4	4	Pos	5.9	Pos	27	Ki67-High	2	10.4	Lum-A Ki67
103	50	IC-NST	G1	17	T1c	N1	4	L	L	High	100	10.5	96	Pos	8.7	Pos	14	Ki67-Low	0	10.1	Lum-A
104	66	IC-NST	G2	13	T1c	N1	6	L	L	High	100	11.2	73	Pos	7.9	Pos	16	Ki67-Low	0	9.6	Lum-A
105	66	ILC	G1	15	T1c	N0	13	L	I	Low	100	11.4	8	Pos	5.8	Pos	27	Ki67-High	0	8.7	Lum-A Bcl2/Ki67
106	49	IC-NST	G1	7	T1b	N0	15	L	I	High	100	9.3	100	Pos	7.7	Pos	13	Ki67-Low	0	9.5	Lum-A
107	84	ILC	G2	23	T2	N0	12	L	I	High	100	11.1	10	Pos	4.7	Neg	11	Ki67-Low	0	10.5	Lum-A
108	37	IC-NST	G2	30	T2	N1	13	L	I	Low	100	9.1	100	Pos	9.5	Pos	9	Ki67-Low	1	9.7	Lum-A Bcl2
109	71	IC-NST	G2	10	T1b	Nmic	5	L	L	High	100	12.5	100	Pos	9.9	Pos	6	Ki67-Low	0	7.6	Lum-A
110	35	IC-NST	G3	10	T1b		25	I	I	Low	100	9.7	79	Pos	7.6	Pos	18	Ki67-Low	2	9.3	Lum-A Bcl2
111	63	IC-NST	G3	10	T1b	N0	13	L	I	High	100	10.4	100	Pos	8.6	Pos	21	Ki67-Low	0	9	Lum-A
112	65	IC-NST	G1	14	T1c	N0	10	L	L	High	100	10.9	97	Pos	9.2	Pos	8	Ki67-Low	0	9.2	Lum-A
113	71	IC-NST	G1	10	T1b	N0	18	L	I	High	100	10.8	0.1	Neg	3.9	Neg	11	Ki67-Low	1	9.7	Lum-B
114	86	IC-NST	G2	12	T1c	N0	10	L	L	High	100	11.6	100	Pos	9.2	Pos	10	Ki67-Low	1	10	Lum-A
115	53	IC-NST	G1	14	T1c	N1	21	I	I	High	100	12	0.8	Neg	5.8	Pos	11	Ki67-Low	1	11.2	Lum-B
116	64	ILC	G2	20	T1c	N0	15	L	I	High	100	11.3	97	Pos	8.6	Pos	33	Ki67-High	1	9.5	Lum-A Ki67
117	39	ILC	G1	50	T2	N1	11	L	I	High	100	9.2	100	Pos	8.5	Pos	5	Ki67-Low	0	9	Lum-A
118	72	ICDL	G2	14	T1c	N0	7	L	L	High	100	11.5	97	Pos	7.5	Pos	21	Ki67-Low	0	9.2	Lum-A
119	38	IC-NST	G3	20	T1c	Nmic	36	H	H	High	100	10.5	100	Pos	8.4	Pos	61	Ki67-High	1	9.4	Lum-A Ki67
120	43	IC-NST	G1	15	T1c	N0	10	L	L	High	100	11.5	100	Pos	8.7	Pos	7	Ki67-Low	0	10.4	Lum-A
121	38	IC-NST	G2	27	T2	N1	16	L	I	High	98	8.5	100	Pos	8.2	Pos	8	Ki67-Low	0	9	Lum-A
122	60	IC-NST	G1	20	T1c	N0	12	L	I	High	100	12.1	45	Pos	7.4	Pos	12	Ki67-Low	1	9.4	Lum-A
123	58	IC-NST	G2	10	T1b	Nmic	22	I	I	Low	100	11.5	37	Pos	6.5	Pos	28	Ki67-High	1	9	Lum-A Bcl2/Ki67
124	49	IC-NST	G1	20	T1c	N0	9	L	L	High	100	10.2	100	Pos	9.3	Pos	7	Ki67-Low	1	9.8	Lum-A
125	48	ILC	G1	10	T1b	N0	24	I	I	High	100	8.3	3	Neg	5	Neg	12	Ki67-Low	2	10.1	Lum-B
126	55	IC-NST	G1	16	T1c	N0	11	L	I	Low	100	11.5	100	Pos	9.6	Pos	13	Ki67-Low	0	8.9	Lum-A Bcl2
127	79	ILC	G2	10	T1b	N0	16	L	I	High	100	8	91	Pos	7.4	Pos	15	Ki67-Low	0	8.9	Lum-A
128	45	IC-NST	G1	10	T1b	N0	21	I	I	High	100	9	97	Pos	7.3	Pos	24	Ki67-Low	0	9.3	Lum-A
129	57	IC-NST	G2	15	T1c	N1	15	L	I	High	100	11.5	95	Pos	8.5	Pos	22	Ki67-Low	2	9.9	Lum-A
130	50	IC-NST	G1	14	T1c	N0	18	L	I	High	100	9.6	100	Pos	8.2	Pos	11	Ki67-Low	2	9.4	Lum-A
131	58	IC-NST	G2	13	T1c	N0	23	I	I	High	98	9.7	76	Pos	7	Pos	30	Ki67-High	0	8.8	Lum-A Ki67
132	46	ILC	G1	8	T1b	N0	13	L	I	High	100	8.3	100	Pos	8.2	Pos	13	Ki67-Low	0	9.3	Lum-A
133	80	IC-NST	G2	27	T2	Nmic	21	I	I	High	100	11	5	Pos	4.8	Neg	21	Ki67-Low	0	9	Lum-A
134	64	IC-NST	G1	12	T1c	N0	9	L	L	High	100	11.3	97	Pos	8.7	Pos	26	Ki67-High	0	8.9	Lum-A Ki67
135	59	ICDL	G1	20	T1c	N1	21	I	I	High	100	10.2	3	Neg	5	Neg	11	Ki67-Low	0	8.4	Lum-B
136	68	IC-NST	G2	15	T1c	N0	12	L	I	High	100	11.4	18	Pos	5.7	Pos	10	Ki67-Low	1	9.5	Lum-A
137	52	IC-NST	G2	12	T1c	N1	20	I	I	High	100	10.5	75	Pos	7.4	Pos	30	Ki67-High	0	9.3	Lum-A Ki67
138	62	IC-NST	G1	25	T2	N0	15	L	I	High	100	11.5	0.2	Neg	3.9	Neg	6	Ki67-Low	0	10.1	Lum-B
139	67	IC-NST	G1	8	T1b	N0	20	I	I	Low	100	9	0.8	Neg	5.6	Pos	4	Ki67-Low	2	10	Lum-B Bcl2
140	73	IC-NST	G1	8	T1b	N0	15	L	I	Low	100	11.4	0.1	Neg	5.8	Pos	12	Ki67-Low	0	9.6	Lum-B Bcl2
142	83	IC-NST	G2	13	T1c	N0	11	L	I	High	100	11.5	94	Pos	8.8	Pos	15	Ki67-Low	1	9.4	Lum-A
143	67	IC-NST	G1	20	T1c	N1	12	L	I	Low	100	10.9	77	Pos	8.3	Pos	12	Ki67-Low	0	8.9	Lum-A Bcl2
144	69	IC-NST	G3	6	T1b	N0	28	I	H	High	100	10.8	75	Pos	6.4	Pos	32	Ki67-High	0	7.6	Lum-A Ki67
145	72	IC-NST	G1	5	T1a	N0	17	L	I	High	100	10.8	0.1	Neg	4.2	Neg	23	Ki67-Low	0	8.7	Lum-B
146	46	IC-NST	G1	20	T1c	N1	14	L	I	High	100	9.4	100	Pos	8.3	Pos	22	Ki67-Low	1	9.2	Lum-A
147	75	IC-NST	G2	30	T2	N1	14	L	I	High	100	10.3	96	Pos	7.9	Pos	24	Ki67-Low	0	9.2	Lum-A
148	46	IC-NST	G2	9	T1b	N0	26	I	H	Low	100	10.4	93	Pos	7	Pos	31	Ki67-High	1	8.9	Lum-A Bcl2/Ki67
149	59	IC-NST	G2	15	T1b	N0	13	L	I	High	100	12.1	89	Pos	5.6	Pos	13	Ki67-Low	0	10	Lum-A
150	72	ICDL	G2	15	T1c	N0	14	L	I	High	100	10.7	23	Pos	6.3	Pos	34	Ki67-High	0	10.1	Lum-A Ki67
151	64	IC-NST	G1	10	T1b	N0	9	L	L	High	100	11.5	96	Pos	8.5	Pos	6	Ki67-Low	0	9.5	Lum-A
152	90	IC-NST	G1	30	T2	N0	0	L	L	High	100	12.5	96	Pos	9.4	Pos	20	Ki67-Low	2	10.3	Lum-A
153	49	IC-NST	G1	10	T1b	N1	11	L	I	High	100	10.2	100	Pos	9.3	Pos	18	Ki67-Low	0	9.5	Lum-A
154	79	ILC	G1	15	T1c	N1	4	L	L	High	100	10.8	100	Pos	9.1	Pos	10	Ki67-Low	0	9.6	Lum-A
155	63	IC-NST	G2	10	T1b	N0	14	L	I	High	100	10.3	89	Pos	8.1	Pos	16	Ki67-Low	1	9.4	Lum-A
156	41	IC-NST	G2	12	T1c	Nmic	17	L	I	High	100	8.3	97	Pos	8	Pos	26	Ki67-High	0	8.9	Lum-A Ki67
157	74	IC-NST	G1	8	T1b	N0	21	I	I	High	100	9.9	0.1	Neg	5	Neg	12	Ki67-Low	0	8.9	Lum-B
158	63	IC-NST				Nmic	21	I	I	High	100	11.5	100	Pos	10	Pos	39	Ki67-High	2	10.1	Lum-A Ki67
